# Supplementary material for: Can a Healthcare Quality Improvement Initiative Reduce Disparity in the Treatment Delay among ST-Segment Elevation Myocardial Infarction Patients with Different Arrival Modes? Evidence from 33 General Hospitals and Their Anticipated Impact on Healthcare during Disasters and Public Health Emergencies
Source: Healthcare (Basel). 2021 Oct 28;9(11):1462. doi: 10.3390/healthcare9111462 (PMC8621169; doi:10.3390/healthcare9111462)
Supplement: Supplementary file 1 [file healthcare-09-01462-s001.zip]

Archive with 1 entries (1 files):
- healthcare-1392369-supplementary.pdf
